# Supplementary material for: A 19th Century Stormwrecked Black‐Capped Petrel From Vermont Offers Insight Into Historical Vagrancy Processes
Source: Ecol Evol. 2025 Feb 5;15(2):e70846. doi: 10.1002/ece3.70846 (PMC11795174; doi:10.1002/ece3.70846)
Supplement: Supplementary file 1 — Data S1. [file ECE3-15-e70846-s001.xlsx]

## Sheet: Sheet1
Catalogue	Bin	Arsenic (raw)	Mercury (raw)	Lead (raw)
40	1800s	230986	638.48	233690
41	1800s	231325	506.55	233800
42	1800s	200559	582.27	202796
43	1800s	119866	438.05	121262
44	1800s	170832	486.86	172823
45	1800s	192634	636	194770
46	1800s	132522	790.45	133977
54	1800s	286278	574.26	289341
55	1800s	184695	525.48	186699
56	1800s	161177	510.56	162970
57	1800s	141939	486.27	143563
70	1800s	182380	1368.27	184167
72	1800s	225073	559.54	227428
73	1800s	229089	725.28	231550
75	1800s	257038	562.69	259824
76	1800s	284211	4160.01	286770
77	1800s	251851	581.56	254535
78	1800s	208166	567.27	210427
79	1800s	169620	652.91	171415
80	1800s	172787	841.15	174636
87	1800s	179217	423.27	181197
107	1800s	181784	424.85	183776
108	1800s	210328	450.92	212611
109	1800s	208490	518.49	210694
115	1800s	156754	797.4	158468
116	1800s	152640	487.86	154299
118	1800s	55493.7	223.24	56031.2
119	1800s	65512.4	288.41	66140.9
127	1800s	66688.9	517.12	67361
128	1800s	43010	127.38	43472.7
129	1800s	134057	423.05	135531
134	1800s	148213	350.55	149774
135	1800s	133739	1204.98	135032
137	1800s	217722	653.83	219993
140	1800s	130734	764.33	132050
144	1800s	241523	503.99	243995
145	1800s	90076.4	1735.88	90826.2
147	1800s	141332	369.27	142837
149	1800s	162487	374.37	164230
150	1800s	159986	1168.83	161561
153	1800s	280237	594.68	283110
154	1800s	231252	484.25	233748
156	1800s	242149	914.78	244693
158	1800s	180833	1249.04	182700
159	1800s	184866	1619.68	186606
161	1800s	230048	522.99	232417
162	1800s	84711.5	1319.34	85440.4
163	1800s	268169	629.54	271180
164	1800s	178239	1422.13	179875
165	1800s	245904	595.72	248625
166	1800s	152173	1505.37	153738
168	1800s	206919	1700.82	208926
171	1800s	109136	2782.52	109884
172	1800s	319194	651.83	322544
173	1800s	220531	514.77	222880
174	1800s	223525	966.31	225762
185	1800s	132382	317.17	133815
189	1800s	360629	646.4	364273
201	1800s	157695	1387.42	159267
205	1800s	129838	1694.88	131034
215	1800s	304717	685.24	308044
228	1800s	184491	828.52	186392
230	1800s	251757	1511.92	254229
260	1800s	184403	4350.21	185816
261	1800s	275291	693.11	278185
293	1800s	151916	1303.86	153505
306	1800s	206461	1614.14	208463
307	1800s	177924	603.3	179693
309	1800s	311826	587.34	315039
310	1800s	271438	508.35	274209
311	1800s	343684	686.58	347389
313	1800s	223511	443.99	225923
315	1800s	93554.4	951.67	94446.2
317	1800s	46140.9	166.81	46586.6
318	1800s	263947	527.63	266524
319	1800s	254739	625.85	257253
320	1800s	136982	948.25	138420
321	1800s	307462	1164.64	310455
322	1800s	307472	602.53	310705
325	1800s	256877	1310.76	259301
326	1800s	152108	927.54	153590
328	1800s	168825	377.04	170695
330	1800s	214092	1269.69	216316
331	1800s	160291	352.97	161860
332	1800s	350743	665.13	354407
333	1800s	312889	601.13	316285
334	1800s	302625	615.61	305799
335	1800s	254799	506.36	257392
336	1800s	162848	1239.66	164413
337	1800s	340818	605.4	344328
338	1800s	342875	808.2	346350
339	1800s	235826	1620.87	238225
340	1800s	99335.4	991.29	100374
341	1800s	156140	1477.6	157527
342	1800s	275355	519.01	278069
343	1800s	211934	1065.65	214058
350	1800s	234817	1193.45	237054
351	1800s	287665	500.9	290509
352	1800s	180207	363.8	182074
353	1800s	329112	609.31	332381
354	1800s	239182	1587.07	241543
356	1800s	223626	1136.52	225833
357	1800s	291277	589.21	294366
358	1800s	288546	495.53	291518
359	1800s	196483	661.92	198428
361	1800s	198975	1159.93	200982
362	1800s	323398	574.5	326760
364	1800s	209491	580.29	211548
365	1800s	356609	576.63	360183
366	1800s	304125	563.75	307329
368	1800s	247858	1518.91	250335
369	1800s	148844	1073.62	150298
376	1800s	260248	552.23	263037
385	1800s	201057	517.68	203270
386	1800s	210053	499.86	212303
387	1800s	95524.2	2228.74	96231.9
388	1800s	210999	1037.96	213212
389	1800s	39400.5	154.68	39845.2
392	1800s	245992	522.26	248573
393	1800s	211675	523.93	214017
394	1800s	188318	500.57	190532
395	1800s	202184	505.63	204388
398	1800s	181022	2194.69	182730
399	1800s	143509	361.68	145072
403	1800s	224900	619.48	227324
404	1800s	253084	569.66	255878
420	1800s	228550	499.05	231133
421	1800s	212754	538.26	215029
422	1800s	149934	913.33	151438
423	1800s	96700.3	968.87	97674.1
424	1800s	185149	529.09	187053
428	1800s	125606	305.85	126890
430	1800s	146330	612.28	147850
431	1800s	164494	460.22	166208
435	1800s	274928	568.23	277839
437	1800s	212651	883.54	214767
439	1800s	250091	510.4	252746
444	1800s	188674	474.3	190633
447	1800s	280580	549.5	283452
448	1800s	266995	512.25	269861
449	1800s	304660	560.71	307746
450	1800s	187926	585.07	189923
451	1800s	227749	690.56	230130
452	1800s	145717	545.25	147306
455	1800s	290317	579.4	293404
456	1800s	310422	608.84	313683
457	1800s	184084	442.9	186074
460	1800s	166116	473.77	167844
461	1800s	166826	537.92	168474
462	1800s	188716	452.54	190656
464	1800s	259104	536.85	261718
465	1800s	190223	537.64	192169
466	1800s	236328	541.81	238806
467	1800s	304351	558.37	307534
468	1800s	298142	939.89	301335
469	1800s	297940	552.3	300983
470	1800s	113604	1163.8	114741
471	1800s	148143	727.51	149738
477	1800s	173282	1109.73	174944
478	1800s	176686	963.79	178371
479	1800s	274475	591.4	277416
481	1800s	299241	592.95	302334
482	1800s	175073	440.28	176861
483	1800s	288028	594.59	290922
484	1800s	341290	561.69	344838
485	1800s	93471.6	1068.93	94316.2
486	1800s	287334	601.36	290313
488	1800s	261144	999.27	263933
491	1800s	264755	882.18	267521
493	1800s	267662	544.03	270480
494	1800s	175881	610.6	177730
495	1800s	313171	667.48	316408
496	1800s	295968	584.54	299036
497	1800s	231358	655.66	233682
498	1800s	132173	534.84	133566
499	1800s	173867	616.12	175710
500	1800s	162338	825.67	164054
501	1800s	221028	416.82	223322
502	1800s	168011	614.74	169754
503	1800s	140570	629.1	141990
505	1800s	231912	469.09	234255
506	1800s	245056	487.36	247655
507	1800s	349719	638.79	353338
508	1800s	128668	992.07	129888
509	1800s	210586	609.3	212771
511	1800s	204636	451.91	206797
514	1800s	283924	608.14	286922
516	1800s	127864	484.69	129280
517	1800s	298274	583.61	301426
519	1800s	259198	1128.05	261721
520	1800s	267960	601.04	270795
521	1800s	338533	587.76	342137
522	1800s	148335	772.16	149846
523	1800s	286387	554.4	289228
524	1800s	192993	884.21	195036
525	1800s	92473.7	246.36	93420.6
526	1800s	162796	612.19	164584
527	1800s	75920.8	229.8	76773.9
600	1950s	1188.46	18.14	1204.57
601	1950s	1667.99	15.41	1684.26
602	1950s	4343.44	23.83	4388.41
603	1950s	1180.26	16.16	1193.13
604	1950s	2564.42	27.35	2588.56
605	1950s	1430.84	11.75	1444.17
606	1950s	786.53	13.91	793.46
746	Modern	5343.7	27.42	5403.83
767	Modern	2504.34	17.63	2526.12
769	Modern	1444.96	16.41	1463.18
776	Modern	5984.8	35.52	6042.07
778	Modern	2136.19	12.52	2153.32
CYW053	Modern	456.6	17.42	462.05
CYW058	Modern	452.79	7.93	456.45
